# Supplementary material for: UV Filters: Challenges and Prospects
Source: Pharmaceuticals (Basel). 2022 Feb 22;15(3):263. doi: 10.3390/ph15030263 (PMC8955451; doi:10.3390/ph15030263)
Supplement: Supplementary file 1 [file pharmaceuticals-15-00263-s001.zip]

Archive with 1 entries (1 files):
- pharmaceuticals-1551555-supplementary.pdf
